# Supplementary material for: Characterizing soluble immune checkpoint molecules and TGF-β1,2,3 in pleural effusion of malignant pleural mesothelioma
Source: Sci Rep. 2024 Jul 10;14:15947. doi: 10.1038/s41598-024-66189-5 (PMC11236966; doi:10.1038/s41598-024-66189-5)
Supplement: Supplementary file 1 — Supplementary Table S1. [file 41598_2024_66189_MOESM1_ESM.xlsx]

## Sheet: Table S1
	Supplementary Table S1. Levels of the 6 PE parameters in patients with FP or MPM
	Parameters (average ± S.D.)	FP	MPM	p value
	sCTLA4	13.64 ± 17.46	15.51 ± 18.91	0.623
	sPD-L1	173.0 ± 74.50	269.4 ± 324.5	0.09
	sPD-1	1040 ± 966.2	1163 ± 1978	0.731
	TGFb1	9277 ± 5709	11465 ± 10967	0.281
	TGFb2	159.0 ± 69.53	545.8 ± 858.1	0.011*
	TGFb3	33.30 ± 21.16	39.78 ± 32.55	0.295
	PE, pleural effusion; FP, fibrious pleuritis; MPM, malignant pleural mesothelioma;
	S.D., standard deviation; *p<0.05
