# Supplementary material for: Characterizing soluble immune checkpoint molecules and TGF-β1,2,3 in pleural effusion of malignant pleural mesothelioma
Source: Sci Rep. 2024 Jul 10;14:15947. doi: 10.1038/s41598-024-66189-5 (PMC11236966; doi:10.1038/s41598-024-66189-5)
Supplement: Supplementary file 2 — Supplementary Table S2. [file 41598_2024_66189_MOESM2_ESM.xlsx]

## Sheet: Table S2
	Supplementary Table S2. Clinicopathological characteristics by status of sCTLA4, sPD-L1, sPD-1, and TGF-b1,2,3 in PE of MPM
			Sex			Histology			cStage			BAP1			CD8 TILs			sCTLA-4			sPD-L1			sPD-1			TGFb1			TGFb2			TGFb3
			M	F	p	E.	Non-E.	p	I-II	III-IV/R.	p	loss	retained	p	neg.	pos.	p	L.	H.	p	L.	H.	p	L.	H.	p	L.	H.	p	L.	H.	p	L.	H.	p
	Sex	M				39	29	0.3352	57	11	0.025*	40	24	0.4877	31	33	0.4533	36	32	0.6447	35	33	0.8498	33	35	0.7112	32	36	0.3076	34	33	0.428	33	34	0.376
		F				8	3		6	5		6	2		5	3		5	6		6	5		6	5		7	4		7	4		7	4
	Histology	E.	39	8	0.3352				37	10	0.7838	32	11	0.024*	19	24	0.2296	28	19	0.098	29	18	0.035*	27	20	0.0817	31	16	<0.001*	30	17	0.014*	27	19	0.116
		Non-E.	29	3					26	6		14	15		17	12		13	19		12	20		12	20		8	24		11	20		13	19
	cStage	I-II	57	6	0.025*	37	26	0.7838				40	18	0.0679	29	29	1	34	29	0.465	35	28	0.1968	31	32	0.9548	33	30	0.2877	32	30	0.741	33	29	0.5
		III-IV/R.	11	5		10	6					6	8		7	7		7	9		6	10		8	8		6	10		9	7		7	9
	BAP1	loss	40	6	0.4877	32	14	0.024*	40	6	0.0679				24	22	0.6236	28	18	0.227	28	18	0.1289	27	19	0.1809	26	20	0.141	27	18	0.08	24	22	0.758
		retained	24	2		11	15		18	8					12	14		12	14		11	15		11	15		10	16		10	16		14	11
	CD8 TILs	neg.	31	5	0.4533	19	17	0.2296	29	7	1	24	12	0.6236				22	14	0.3428	17	19	0.237	18	18	0.6368	16	20	0.3458	15	20	0.124	18	17	0.7274
		pos.	33	3		24	12		29	7		22	14					18	18		22	14		20	16		20	16		22	14		20	16
	sCTLA-4	L.	36	5	0.6447	28	13	0.098	34	7	0.465	28	12	0.227	22	18	0.3428				30	11	<0.001**	33	8	<0.001**	25	16	0.032*	23	17	0.37	20	20	0.816
		H.	32	6		19	19		29	9		18	14		14	18					11	27		6	32		14	24		18	20		20	18
	sPD-L1	L.	35	6	0.8498	29	12	0.035*	35	6	0.1968	28	11	0.1289	17	22	0.237	30	11	<0.001**				30	11	<0.001**	26	15	0.010*	23	18	0.511	23	17	0.26
		H.	33	5		18	20		28	10		18	15		19	14		11	27					9	29		13	25		18	19		17	21
	sPD-1	L.	33	6	0.7112	27	12	0.0817	31	8	0.9548	27	11	0.1809	18	20	0.6368	33	6	<0.001**	30	9	<0.001**				25	14	0.010*	23	15	0.17	19	19	0.825
		H.	35	5		20	20		32	8		19	15		18	16		8	32		11	29					14	26		18	22		21	19
	TGFb1	L.	32	7	0.3076	31	8	<0.001*	33	6	0.2877	26	10	0.141	16	20	0.3458	25	14	0.032*	26	13	0.010*	25	14	0.010*				27	11	0.001*	30	8	<0.001**
		H.	36	4		16	24		30	10		20	16		20	16		16	24		15	25		14	26					14	26		10	30
	TGFb2	L.	34	7	0.428	30	11	0.014*	32	9	0.741	27	10	0.08	15	22	0.124	23	18	0.37	23	18	0.511	23	18	0.17	27	14	0.001*				25	16	0.091
		H.	33	4		17	20		30	7		18	16		20	14		17	20		18	19		15	22		11	26					15	21
	TGFb3	L.	33	7	0.376	27	13	0.116	33	7	0.5	24	14	0.758	18	20	0.7274	20	20	0.816	23	17	0.26	19	21	0.825	30	10	<0.001**	25	15	0.091
		H.	34	4		19	19		29	9		22	11		17	16		20	18		17	21		19	19		8	30		16	21
	M, male; F, female; E., epithelioid; Non-E., non-epithelioid; R., recurrence after surgery; neg., negative; pos., positive; L., low; H., high; p, p value; *, p<0.05; **, p<0.001.
