# Supplementary material for: Characterizing soluble immune checkpoint molecules and TGF-β1,2,3 in pleural effusion of malignant pleural mesothelioma
Source: Sci Rep. 2024 Jul 10;14:15947. doi: 10.1038/s41598-024-66189-5 (PMC11236966; doi:10.1038/s41598-024-66189-5)
Supplement: Supplementary file 3 — Supplementary Table S3. [file 41598_2024_66189_MOESM3_ESM.xlsx]

## Sheet: Table S3
Spplementary Table S3. Cox proportional hazard model for OS in soluble ICM cohort (n=72)
	Univariate			Multivariate
	Hazard ratio (95% CI)	p value		Hazard ratio (95% CI)	p value
Gender (male vs female)	0.491 (0.204-1.185)	0.114		0.731 (0.276-1.935)	0.529
Histology (epi. vs non-epi.)	0.370 (0.210-0.653)	0.001*		0.350 (0.189-0.651)	0.001*
cStage (I-II. vsIII-IV and rec.)	0.364 (0.181-0.731)	0.004*		0.304 (0.138-0.669)	0.003*
BAP1 (loss vs retained)	1.445 (0.826-2.528)	0.197		1.312 (0.726-2.373)	0.369
CD8 TIL (neg. vs pos.)	1.084 (0.640-1.836)	0.765		1.033 (0.583-1.831)	0.912
sCTLA4 (low vs high)	0.833 (0.640-1.836)	0.765		0.982 (0.567-1.701)	0.948
Gender (male vs female)	0.491 (0.204-1.185)	0.114		0.746 (0.279-1.993)	0.559
Histology (epi. vs non-epi.)	0.370 (0.210-0.653)	0.001*		0.356 (0.192-0.661)	0.001*
cStage (I-II. vsIII-IV and rec.)	0.364 (0.181-0.731)	0.004*		0.303 (0.137-0.673)	0.003*
BAP1 (loss vs retained)	1.445 (0.826-2.528)	0.197		1.269 (0.687-2.341)	0.447
CD8 TIL (neg. vs pos.)	1.084 (0.640-1.836)	0.765		1.028 (0.583-1.814)	0.923
sPD-L1 (low vs high)	0.741 (0.437-1.255)	0.265		0.882 (0.502-1.552)	0.664
Gender (male vs female)	0.491 (0.204-1.185)	0.114		0.737 (0.281-1.932)	0.535
Histology (epi. vs non-epi.)	0.370 (0.210-0.653)	0.001*		0.325 (0.171-0.620)	0.001*
cStage (I-II. vsIII-IV and rec.)	0.364 (0.181-0.731)	0.004*		0.312 (0.141-0.688)	0.004*
BAP1 (loss vs retained)	1.445 (0.826-2.528)	0.197		1.340 (0.741-2.420)	0.333
CD8 TIL (neg. vs pos.)	1.084 (0.640-1.836)	0.765		1.029 (0.583-1.815)	0.921
sPD-1 (low vs high)	1.028 (0.607-1.742)	0.918		1.231 (0.693-2.188)	0.478
OS, overall survival; ICM, immune checkpoint molecule; CI, confidence interval;
epi., epithelioid; non-epi., non-epithelioid; rec., reccurence after surgery; neg., negative; pos., positive; *, p<0.05.
